# Supplementary material for: The Influence of Body Weight on Semen Parameters in Apis mellifera Drones
Source: Insects. 2022 Dec 11;13(12):1141. doi: 10.3390/insects13121141 (PMC9785928; doi:10.3390/insects13121141)
Supplement: Supplementary file 1 [file insects-13-01141-s001.zip]

Archive with 1 entries (1 files):
- insects-1966227-supplementary.pdf
